# Supplementary material for: Lactone Stabilized by Crosslinked Cyclodextrin Metal-Organic Frameworks to Improve Local Bioavailability of Topotecan in Lung Cancer
Source: Pharmaceutics. 2022 Dec 31;15(1):142. doi: 10.3390/pharmaceutics15010142 (PMC9865350; doi:10.3390/pharmaceutics15010142)
Supplement: Supplementary file 1 [file pharmaceutics-15-00142-s001.zip]

Archive with 1 entries (1 files):
- pharmaceutics-2035254-supplementary.pdf
